# Supplementary material for: Amelioration of Hepatic Steatosis in Mice through Bacteroides uniformis CBA7346-Mediated Regulation of High-Fat Diet-Induced Insulin Resistance and Lipogenesis
Source: Nutrients. 2021 Aug 27;13(9):2989. doi: 10.3390/nu13092989 (PMC8471872; doi:10.3390/nu13092989)
Supplement: Supplementary file 1 [file nutrients-13-02989-s001.zip]

Archive with 1 entries (1 files):
- B.uniformis_supplementary data_Nutrients.pptx
